# Supplementary material for: Efficient targeted recombination with CRISPR/Cas9 in hybrids of Caenorhabditis nematodes with suppressed recombination
Source: BMC Biol. 2023 Sep 29;21:203. doi: 10.1186/s12915-023-01704-0 (PMC10542263; doi:10.1186/s12915-023-01704-0)
Supplement: Supplementary file 2 — Additional file 2: Table S1. List of introgression size for the 112 independent introgression lines that carry a GFP-linked C. briggsae chromosomal fragment in an otherwise C. nigoni background. [file 12915_2023_1704_MOESM2_ESM.csv]

Table S1. List of introgression size for the 112 independent introgression lines that carry a GFP-linked C. briggsae chromosomal fragment in an otherwise C. nigoni background
Introgression strain name	C. briggsae chromosomes (Introgressed fragment belongs to)	Introgression size (Mb)
ZZY10010	I	1.54
ZZY10011	IV	9.85
ZZY10012	II	5.96
ZZY10013	I	4.55
ZZY10014	II	7.48
ZZY10015	III	6.86
ZZY10016	V	4.88
ZZY10017	V	6.9
ZZY10018	IV	4.38
ZZY10019	V	12.6
ZZY10020	III	7.29
ZZY10021	II	11.02
ZZY10022	V	13
ZZY10023	IV	13.11
ZZY10024	II	6.49
ZZY10025	V	4.95
ZZY10026	II	2.21
ZZY10027	I	5.07
ZZY10028	V	1.09
ZZY10029	IV	8.57
ZZY10030	III	7.31
ZZY10031	IV	8.35
ZZY10032	III	8.72
ZZY10033	X	2.37
ZZY10034	X	1.88
ZZY10035	V	6
ZZY10036	X	4.51
ZZY10037	IV	15.35
ZZY10038	V	9.59
ZZY10039	IV	9.43
ZZY10040	II	11.78
ZZY10041	I	7.53
ZZY10042	II	13.18
ZZY10043	IV	9.85
ZZY10044	IV	15.86
ZZY10045	V	6.02
ZZY10046	IV	7.64
ZZY10047	III	6.41
ZZY10048	V	12.6
ZZY10049	IV	9.85
ZZY10051	I	10.44
ZZY10052	III	9.81
ZZY10053	I	11.92
ZZY10054	X	3.34
ZZY10055	V	14.84
ZZY10056	II	12.34
ZZY10057	I	12.11
ZZY10064	X	8.69
ZZY10065	V	0.35
ZZY10066	V	9.32
ZZY10067	V	9.66
ZZY10225	II	2.79
ZZY10230	X	5.18
ZZY10232	V	4.18
ZZY10285	X	11.32
ZZY10286	II	7.48
ZZY10287	X	2.24
ZZY10288	V	4.25
ZZY10289	X	1.89
ZZY10290	V	0.61
ZZY10291	II	0.45
ZZY10292	III	5.36
ZZY10293	X	1
ZZY10294	I	0.22
ZZY10295	X	1.9
ZZY10296	V	7.75
ZZY10297	X	2.34
ZZY10298	X	14.02
ZZY10300	X	2.87
ZZY10301	X	11.37
ZZY10302	V	6
ZZY10303	X	6.92
ZZY10305	IV	9.85
ZZY10306	V	6
ZZY10307	X	7.73
ZZY10308	V	5.49
ZZY10309	V	12.6
ZZY10310	II	5.51
ZZY10311	V	10.56
ZZY10312	II	6.14
ZZY10315	IV	7.71
ZZY10316	V	9.07
ZZY10317	II	3.22
ZZY10318	II	3.49
ZZY10319	II	11.12
ZZY10320	X	3.6
ZZY10325	I	3.05
ZZY10326	V	14.44
ZZY10327	X	1
ZZY10328	X	9.24
ZZY10330	X	5.18
ZZY10331	III	2.79
ZZY10332	II	3.54
ZZY10333	V	0.61
ZZY10334	V	3.05
ZZY10335	X	12.8
ZZY10336	V	4.95
ZZY10337	X	10.73
ZZY10339	IV	9.6
ZZY10340	X	9.61
ZZY10341	IV	10.28
ZZY10342	II	9.15
ZZY10343	X	2.07
ZZY10344	V	3.09
ZZY10345	V	14.44
ZZY10346	V	8.84
ZZY10347	X	1.33
ZZY10351	II	10.16
ZZY10352	II	7.78
ZZY10353	II	6.47
ZZY10354	IV	8.56
ZZY10355	V	5.88
