# Supplementary material for: Efficient targeted recombination with CRISPR/Cas9 in hybrids of Caenorhabditis nematodes with suppressed recombination
Source: BMC Biol. 2023 Sep 29;21:203. doi: 10.1186/s12915-023-01704-0 (PMC10542263; doi:10.1186/s12915-023-01704-0)
Supplement: Supplementary file 4 — Additional file 4: Table S4. List of species-specific primers used for single worm PCR in this study. [file 12915_2023_1704_MOESM4_ESM.xlsx]

## Sheet: Table S1
Table S4. List of species-specific primers used for single worm PCR in this study
Name of C. briggsae-specific primer pairs	Forwad primer sequence 5'-3'	Reverse primer sequence 5'-3'	ChrIV Start	ChrIV End
CB-0.6M	AGTGATGAGTTCGCCAAACC	ACGTCTGTTCCGAAAACTGG	676898	677184
CB-1.3M	CAAATTCGCTCGCAGTACAA	GCTGGTCCCAAAGATTTCAA	1324201	1324735
CB-1.5M	TTGATCACTCTGTTTTTCAGAAGC	TGCATTTGGGAAAATTGTAAA	1575854	1576197
CB-2.2M	GAGAGGGGGCTATGAGGAAC	TTCATAGCGTGTCCCAGTTG	2209047	2209364
CB-3.1M	TTTTGGAGCGTTCATCAGC	CAATTTTTCTATTCGATCAGTCTTTG	3168859	3168422
CB-4.3M	TTTGTCATGGGAGATGAGCA	AGGAAGGTTGGGAATGAGGT	4371059	4371464
CB-4.5M	AATCGGTTACTGGTGGGAAA	AGCCGAAGACAATCGGAGTA	4519097	4519447
CB-5.622M	TGTTATGTGCGCATCGGTAT	TCAACGATCCATCTTTTTGG	5622474	5621642
CB-5.624M	TTCCGCTCATGTCTGGTTAG	CCACGGAGATCACATGCTTA	5624676	5624894
CB-6.9M	GATTTTCGGGAAGCTTCAAA	TGGAAGTTTCTCAGCATTCG	6916466	6916016
CB-7.4M	TGCTTTAGACCCGGAGAGAA	AACGAAAAGAGGCAAAAGCA	7473004	7472570
CB-8.170M	GGTATGTTTAAAAACAGCTACTTATCGA	AACTCAAAGACCCCACTGTCT	8170175	8170705
CB-8.172M	GTGAAAGATATTGATAAGCTTGAAC	CTGTCTGCATCAGAAGCATC	8172891	8173312
CB-8.8M	GAAACCCCAGACAGAACCAA	GTCGCTTCCTCAAACGATTC	8898488	8898342
CB-9.3M	TGAAAATGCCCATCTTTGGT	TTCCGTCGATTTCAGGATTC	9337051	9337320
CB-9.7M	ACTGATCACGGTGCCCTAAA	TTGCTCTGCAATTTTTGACG	9747928	9748201
CB-10.7M	ATTTCCACGACGAACGATGT	CGGCAGTGAACCAGATTTTT	10750485	10750878
CB-11.3M	CCAGTTTCTCCAGTGCGATT	AAGGGCACTCCCAGAAGAAC	11382608	11383198
CB-11.9M	TGAGGATGAGGTTTGGATTGT	TTTTTGGAAATTCGATAAGTCG	11906476	11906783
CB-12.7M	TGTGGCCCAGTTTCAATGTA	ATCGGTTCAACGGTTGTCTC	12782925	12782591
CB-13.1M	AAAAATTGTGGACTTCTTTCCTAGA	CTGGGAAAATGACACCAAAGA	13195789	13196061
CB-13.205M	GCAATCAGCTGAGCTTCCAA	AGTGCCCTAGGAGCAAACTT	13205600	13206129
CB-13.208M	CAAGGGAACACTAGAGAGGCA	CAGGGAGCAATTTGTGGGTC	13208719	13209295
CB-13.214M	ACACGAGTTGTGTCACTTGAA	AAGCCCTTCCATTACAGGGT	13214608	13215123
CB-13.218M	TCACAAGTCAATGCCAACGG	GCATAAATGTTCAGCAGCCC	13218435	13219024
CB-13.222M	GTTCTGCAATGTGTTCTGCG	AAGCTTCCGGAACCCCATA	13222494	13222985
CB-13.240M	CCGTATCCGTGCTCATGTGT	CTTGAACCATCTGCGCATCG	13240124	13240605
CB-13.285M	CAGACGCTCTTCTGTTGCTC	GGACGGCAGTGTAACTGTTC	13285905	13286220
CB-13.332M	TGTGTGACTCACTGTTTTTCTGT	AGGCAAAACAAGGCTCCAGG	13332199	13332710
CB-13.427M	GTGCAAACTCAAGAGCACCG	TTCAACGAGTGTCCGCTTCA	13427928	13431089
CB-13.372M	CTCACCTTCTGATTGCTTCGT	GGCGGCTTTATAACGTCTGT	13372075	13371624
CB-13.539M	TGAAAAAGCCGCATTTCGAT	TAGTGTCCCGCGTATGTTAC	13539916	13539555
CB-13.679M	TTGGAAAAACGGACCCACAG	TGCAACCAAATTGACAGGCA	13679754	13680159
CB-13.726M	GAGGTGGTCCCATTAGGGTC	CAAACGTTCTCGCTAGGTGC	13726476	13726976
CB-13.775M	TCCAATACTCTCACTTCGAGCA	GGCTAGGTTCCCGAAAATGC	13775824	13776236
CB-13.844M	ATCCTTGCTCATAGGGTGCT	ACGAGCAGTGTGAAATGAGC	13844590	13845080
CB-13.882M	AAGACATAGGAGCGAAGCGA	CTCTCACGGGAACGGAGATA	13882719	13883282
CB-13.928M	TCCGGACGTACTGACCATTC	TACAGCCCTGAACCCCAAAA	13928112	13928705
CB-14.566M	CATGCCGAGACGAACAACAT	TCCGAAAATTTCAAGACTCAGGA	14566950	14566489
CB-14.035M	CCTGAGGCCCACTTTTAAGC	TGTCGTCCTCGCCTTTATGT	14035893	14036478
CB-14.037M	TCCCATTCCCAGCAGCTTTT	GCTCTGAAAAAGACCTTAATTCGCT	14037419	14037892
CB-14.039M	CAGATTGCTCAGCTTTAATTCAGCCG	AACGTCTTCATGTTTGTCGGTCTTC	14039471	14039977
CB-14.049M	ACCTTTGCAGTCCGGAGAAG	ACCGGTTCTCAAGTTACGGC	14049647	14050041
CB-14.068M	GTTTCTTTTTGGCTCCGCCC	GGTCCAAACTCGGAAACTTTTGA	14068473	14068921
CB-14.069M	ACAGCAAAAACCGAAATTCGCA	TCTGATTTTCTAGAGGCCAAACGA	14069147	14069561
CB-14.071M	TGAATTTCCTCAATTTTCAGGGCT	TGCGAACTTTGGTTTTTCATCTCA	14071256	14071789
CB-14.075M	CAAGCAAAATTCGCAGTTTTTAAGC	CGTTCCCTCTCCATCCCAAAA	14075668	14076213
CB-14.083M	TGTGGACCCATCGAAACACT	AACACGCATTGATTCGGGGA	14083853	14084214
CB-14.0841M	CGAATCAATGCGTGTTTAGGCT	TTGCTACCGGGCCTTGAAAT	14084199	14084797
CB-14.079M	CACGATGCGTTTTCATGTGC	CGAGTGCTTCTCACCGACA	14079991	14080459
CB-14.082M	ATTGGGCCATAGCACCCTTC	TGAGTTCAACATAGGAGGCGAA	14082884	14083353
CB-14.0847M	ATTTCAAGGCCCGGTAGCAA	TCCAATTTCAACCAGAGTCCACA	14084778	14085317
CB-14.087M	CGGATTTGTGAGACTGTGAGC	AATAGCAGGGATTCGGGGTG	14087089	14087485
CB-14.095M	TACCGTAACCCAGATCAAACC	TCTCGGTGTGCTGAGTTCAA	14095311	14095760
CB-14.091M	CGCTTTTTGATGTGCCCAGA	TCCGATCGCGAAGCAAGTTAT	14091981	14092547
CB-14.093M	CGAGATGCATGTATTCGATTCGT	TGCACCTGCCTTGTAACACA	14093263	14093860
CB-14.1M	CGGATTCCGATGTATCTGCT	TGAGAAAGCCACACAATTCG	14094717	14095216
CB-14.115M	CTCCGGAGGGATCTCGGAC	GCAAAGTGTGCTCCAAAAATGG	14115469	14115958
CB-14.122M	CTAGAAACCCCTGAAAGTCGGC	TCGCAAAGTTCATAAGTAATATGAGCC	14122022	14122538
CB-14.124M	AGAATTTCAGCGATTTGTAGACA	AATGTCGTCATCCTCCCCGT	14124402	14124808
CB-14.126M	TCGCCGAAAAATAGCAGGAGA	TCAGCCAAAAACAGCTCTGAAAT	14126094	14126571
CB-14.134M	TCTAGGCCACGAGGTCACTT	GTGCCGAAAATGAGCCGAAA	14134695	14135065
CB-14.166M	TACGAGATCACCTTCAACATCC	CACACCGGTAACATGTTAGATCAA	14166405	14166938
CB-14.168M	GCAAAGTTCTGAAACGTTTAGGAAGAG	GATGTATTCTTCCTTCCAGCTGACG	14168870	14169353
CB-14.185M	GAGACGGGAATCTGGGTTGG	AACCCGAGGGCTTTTATGGG	14185227	14185696
CB-14.272M	CTAGCATAGTCAAGTTTGGGC	ACACGACTATGTTTCTCCCACACGTGCC	14272699	14273275
CB-14.275M	CCCACCATCCACAAGGCCGCT	CCTGCTGGCATTTCTGTGTAG	14275755	14276292
CB-14.291M	AGCAAAGTTTTGGCATTCGGA	ACCTTCTACAAGCAACGAGGA	14291063	14291491
CB-14.385M	GACACTGCGTCTCTAGCTCC	GCGCCAAAAATCATGACCCT	14385119	14385551
CB-14.566M	CATGCCGAGACGAACAACAT	TCCGAAAATTTCAAGACTCAGGA	14566467	14566969
CB-14.8M	GGATTACGCATCGGATTCAG	TTTTTGGCTAAATTCAAGAGAGC	14829809	14830312
CB-15.3M	ACATCCGAGACCATAGGACCA	AGACCGTCTCAGTTGTCTGAA	15386205	15386785
CB-15.9M	GGACCCATTTCCTCGATTTT	CACCATTTCAGGGCATTTTT	15987947	15988346
CB-16.6M	TTGACAGCCACAGCTATTCG	CGGTTTTGGATTTCGCTTT	16677362	16677726
CB-17.1M	TGGGCACCTCCAGAAAAGTG	GCATGCTCTGCTCCAACTCT	17057026	17057549
Name of C. nigoni-specific primer pairs	Forwad primer sequence 5'-3'	Reverse primer sequence 5'-3'	ChrIV Start	ChrIV End
CN-16.395M	TGAAGGGGACTTGAGGGGAA	TGTGAGTTGGGGCACTTTGA	16395685	16396141
CN-16.400M	ACCTCTTGTGTACCGCTCAAA	CACGCCATGATTCGGTAGGA	16400844	16401172
CN-16.402M	AGTTGGATGAGGACTGAAAAAGGAA	CATGTTTGCGAGGTTGTGAGC	16402049	16402482
CN-16.412M	TGCTGTTTCGATTCGGATTTTCA	TGAATTCAGCACATTGAGAGCTT	16412397	16412773
CN-16.415M	TTACAGTAACCCCACCCGGA	GACCTTATAGGTGACGGGCG	16415479	16415967
CN-16.422M	AAGGAGCAGTGTTGTGCTGT	TGCAAATCCTTCTGCTTTCACA	16422765	16423088
CN-16.446M	CCAAATTGCGGACATCTGGAC	GGAGCAAGTTATGCGCCTTT	16446516	16446872
CN-16.473M	CCGGCTGATTCTCAACCGAT	ACGATTTCGGACTGAAAATGGTC	16473781	16473325
CN-16.498M	AAAAGGCGGGAAGAGAGATCA	ATTTTGGGTAGAAACTCCCGATGT	16498471	16498067
CN-16.505M	AAAGTGGGCGTGTCATTCCT	AAACCCGCGGAAAATCAACTT	16505704	16505258
CN-16.511M	ATATCCCAATGCCACGCCTAC	ATGCCCCGCCCATTTATCG	16511098	16510796
CN-16.579M	ACCTTGTCCGAACTGGAACC	CTCGAATCCGGACGACGATT	16579801	16579450
CN-16.586M	AAAACTGCGCGTGCTAACAG	TCTCTATGTGGCAGCATGGC	16586998	16587348
CN-16.625M	CGAGCAGGCGTTCTGAATTG	GTCCAAAATGTTGCACGGCT	16625181	16625521
CN-16.647M	TCCTGGGTCCCATCCATTCT	GTGTTTTCGAGGTATGCGCC	16647283	16647765
CN-16.707M	ACTACGGTAGCTTTGACCACTT	TCAGCACAGCAACACCTGAA	16707870	16708340
CN-16.735M	TGTAGTCTCGTGCCGAATGG	GTGGATTGGACGCTCAGACA	16735351	16735902
CN-16.759M	AATGGCCAAAACAACTCCGC	TCTTTGGATTCTCGGGCTCTT	16759469	16759888
CN-16.771M	ACTACTCGTTCTCTCGCCCT	CGCACGCGAATCGTAAATGT	16771619	16772000
CN-16.796M	TACCCGGCAGGTCCATTAGT	CCATCGTCGTCCATTCCACT	16796299	16818142
CN-16.846M	GGGTGGCTATTCAGACGAGG	AGTAGTCATGGTGCGGTTGG	16846536	16847001
CN-16.859M	CCAAAGCTGGAGGAGGTTGT	GCAGCATACTTTTGCCTTGCT	16859165	16859520
CN-16.881M	TTCGACTCTATGGGCAGCAG	TACCTCTCAAACCGTGCCAA	16881495	16881795
CN-16.926M	TGCTTCGGGGCCAATCATC	TGAAACGAGTGAACCCGGAC	16926325	16926641
CN-16.938M	TTTGGGTGCGGTTTTCATGC	TGACAATCCTGATTCGTCTGTGT	16938660	16939040
CN-16.963M	AGTACTTTTTCGAAGCTCCACCT	CAAAGAGCACGAGCTTCAGTT	16963277	16963615
CN-16.964M	TTGCGTGCCCACCTTGATTA	GCGATTTTTGACCCGTTGCT	16964113	16964518
CN-17.003M	GAGTGCTCATACTCGGCCTC	GAGCCTACGCGAGAGACATC	17003635	17003993
CN-17.123M	CCGAAAATTCGAAGATCGAAGAGT	AGAGCACTCTCGTTGTCTGC	17123550	17124012
CN-17.165M	GCCCGGGAACCCCTAAAAAT	CCAGGCTAGTTTTAGACGGGTAG	17165070	17165561
CN-17.206M	AAAGTCCACAGACGGACACC	GAAAGAAATTGGGCAGGGGC	17206516	17207014
CN-17.212M	TGGTGTTCCACAAGGGTCAG	ATTCTTTGCTGTGCTTTCCGT	17212907	17213293
CN-17.248M	CCTAGGCCACCGCCATTATT	AATTCCCAACGGACCACTCG	17248438	17248881
CN-17.279M	AACCGCACACATATCCAGCA	CAGTTCAACCCCTCACCGAA	17279709	17280021
CN-17.313M	GGTAAAGCGCTCATGGCCTA	TCATGAACGGTTTTGCGTCG	17313756	17314237
CN-17.417M	TGCGAAAGTTAGGCCACCAT	ATCGTGAAACCGCTCTGTGT	17417009	17417649
CN-17.826M	AGGAAAGTGTGTGCGCCTT	TCCAAGTCCTCCAAGAACACTC	17826507	17826831
CN-19.979M	ATTTTCAGAGCGATTCCTCAAATCT	GCTCCTCATGGTCTTCACCT	19979512	19980325
CN-20.216M	ATTGGGGCGTCGATTGTCTT	CCTTACCTTTCCCCGACGAC	20216907	20218004
PCR primer pairs used for initial screening of targeted recombinants are highlighted in red.
